# Supplementary material for: A versatile reverse genetics platform for SARS-CoV-2 and other positive-strand RNA viruses
Source: Nat Commun. 2021 Jun 8;12:3431. doi: 10.1038/s41467-021-23779-5 (PMC8187723; doi:10.1038/s41467-021-23779-5)
Supplement: Supplementary file 4 — Source Data [file 41467_2021_23779_MOESM4_ESM.xlsx]

## Sheet: Figure 1d
Days Post Infection		WT						CPER1						CPER2
1		6.88309	6.83506	6.37291	6.4014	6.74507	6.79796	6.5611	6.73239	5.97313	6.02694	6.66652	6.59329	6.86213	6.78958	6.29226	6.47712	6.76641	6.7574
2		6.93247	6.94841	6.72263	6.75435	6.49969	6.61066	6.95999	6.93247	6.78104	6.70927	6.7574	6.5977	6.89873	6.87852	6.71933	6.82217	6.5977	6.57978
3		6.44091	6.35793	6.30103	6.31806	5.81954	5.93852	6.32634	6.26482	6.17026	6.23553	5.69197	5.63144	6.43457	6.54158	6.21484	6.19312	5.68485	5.74194

## Sheet: Figure 1e
				WT			CPER
			Nasal	6.49103	6.41185	4.75103	5.29197	2.92185	4.79609	4.51215	5.39892	5.88576
			Lung	6.52801	5.79206	6.54758	5.74804	5.47018	5.11169	6.36143	5.92676	5.54997

## Sheet: Figure 2e
Days Post Infection		QLD02 P4						QLD935 P4						D614G
0		0	0	0	0	0		0	0	0	0	0	0	0	0	0	0	0	0
1		6.72916	6.67025	6.82217	6.77815	6.66276		6.43457	6.36549	6.36549	6.26482	6.19312	6.07918	6.77232	6.66276	6.65896	6.5563	6.64345	6.57054
2		7.19535	6.91803	7.07918	7.0086	7.06744		6.97864	7.03663	7.07482	7.14239	7.06145	7.15473	7.02036	7.02366	7.02036	7.08493	7.13862	7.13354
3		6.30963	6.40824	6.48855	6.46538	6.50515		6.67394	6.70243	6.716	6.75435	6.76343	6.79518	6.48855	6.37291	6.57519	6.51587	6.49415	6.46538

## Sheet: Figure 2e GraphpadOutput
	Two-way ANOVA	Ordinary
	Alpha	0.05
	Source of Variation	% of total variation	P value	P value summary	Significant?
	Interaction	0.1593	<0.0001	****	Yes
	Row Factor	99.08	<0.0001	****	Yes
	Column Factor	0.00234	0.2555	ns	No
	ANOVA table	SS (Type III)	DF	MS	F (DFn	DFd)	P value
	Interaction	0.9249	6	0.1541	F (6	56) = 31.74	P<0.0001
	Row Factor	575.1	3	191.7	F (3	56) = 39473	P<0.0001
	Column Factor	0.01358	2	0.006791	F (2	56) = 1.398	P=0.2555
	Residual	0.272	56	0.004857
	Data summary
	Number of columns (Column Factor)	3
	Number of rows (Row Factor)	4
	Number of values	68
	Multiple comparisons
	Within each row	compare columns (simple effects within rows)
	Number of families	4
	Number of comparisons per family	3
	Alpha	0.05
	Tukey's multiple comparisons test	Predicted (LS) mean diff.	95.00% CI of diff.	Below threshold?	Summary
	Row 1
	QLD02 P4 vs. QLD935 P4	0	-0.1016 to 0.1016	No	ns
	QLD02 P4 vs. D614G	0	-0.1016 to 0.1016	No	ns
	QLD935 P4 vs. D614G	0	-0.09687 to 0.09687	No	ns
	Row 2
	QLD02 P4 vs. QLD935 P4	0.4487	0.3471 to 0.5503	Yes	****
	QLD02 P4 vs. D614G	0.08844	-0.01316 to 0.1900	No	ns
	QLD935 P4 vs. D614G	-0.3603	-0.4572 to -0.2634	Yes	****
	Row 3
	QLD02 P4 vs. QLD935 P4	-0.02106	-0.1227 to 0.08054	No	ns
	QLD02 P4 vs. D614G	-0.01653	-0.1181 to 0.08507	No	ns
	QLD935 P4 vs. D614G	0.004529	-0.09234 to 0.1014	No	ns
	Row 4
	QLD02 P4 vs. QLD935 P4	-0.2988	-0.4004 to -0.1972	Yes	****
	QLD02 P4 vs. D614G	-0.04995	-0.1516 to 0.05165	No	ns
	QLD935 P4 vs. D614G	0.2489	0.1520 to 0.3458	Yes	****
	Test details	Predicted (LS) mean 1	Predicted (LS) mean 2	Predicted (LS) mean diff.	SE of diff.	N1	N2	q	DF
	Row 1
	QLD02 P4 vs. QLD935 P4	0	0	0	0.0422	5	6	0	56
	QLD02 P4 vs. D614G	0	0	0	0.0422	5	6	0	56
	QLD935 P4 vs. D614G	0	0	0	0.04024	6	6	0	56
	Row 2
	QLD02 P4 vs. QLD935 P4	6.732	6.284	0.4487	0.0422	5	6	15.04	56
	QLD02 P4 vs. D614G	6.732	6.644	0.08844	0.0422	5	6	2.964	56
	QLD935 P4 vs. D614G	6.284	6.644	-0.3603	0.04024	6	6	12.66	56
	Row 3
	QLD02 P4 vs. QLD935 P4	7.054	7.075	-0.02106	0.0422	5	6	0.7056	56
	QLD02 P4 vs. D614G	7.054	7.07	-0.01653	0.0422	5	6	0.5538	56
	QLD935 P4 vs. D614G	7.075	7.07	0.004529	0.04024	6	6	0.1592	56
	Row 4
	QLD02 P4 vs. QLD935 P4	6.435	6.734	-0.2988	0.0422	5	6	10.01	56
	QLD02 P4 vs. D614G	6.435	6.485	-0.04995	0.0422	5	6	1.674	56
	QLD935 P4 vs. D614G	6.734	6.485	0.2489	0.04024	6	6	8.748	56

## Sheet: Figure 2j
Days Post Infection		ZsGreen						WT
0		0	0	0	0	0	0	0	0	0	0	0	0
1		6.41497	6.42813	6.56585	6.56585	6.78675	6.47129	6.69897	6.75435	6.83759	6.97313	6.91803	6.90091
2		6.83506	6.77815	6.77815	6.77815	6.7839	6.6149	7.06744	7.07041	6.94448	7.0569	6.97313	7.00518
3		6.08063	6.04922	6.07041	6.04922	6.09482	5.99123	6.34242	6.32634	6.24551	6.50515	6.27416	6.41497

## Sheet: Figure 2m
P1	P2	P3
7847.86	7941.79	6947.46
7847.86	6572.25	6647.27
9016.53	6530.84	6731.7

## Sheet: Figure 3d
dpi	CPER						WT
0	0	0	0	0	0	0	0	0	0	0	0	0
1	6.68124	7.03342	6.716	6.68485	6.66652	6.51054	6.64345	6.38021	5.50515	7.18184	7.01703	7.25527
2	7.09342	7.20412	7.09342	6.10721	6.53148	6.47129	6.716	6.74819	6.50515	6.60206	6.6149	6.56585
3	6.716	6.80618	6.94448	5.96379	6.01703	5.90309	6.09342	6.01703	6	5.77815	5.80618	5.83251

## Sheet: Figure 3g
								Vero cells
		SFV						H5						CPER
	0	0	0	0	0	0	0	0	0	0	0	0	0	0	0	0	0	0	0
	1	4.20412	5.17026	5.31806	4.50515	4.38021	4.68124	7.63949	7.64345	7.60206	7.39445	7.20412	7.07918	6.68485	6.66652	6.51054	6.44716	6.83251	6.68124
	2	6.09342	5.98227	5.92428	5.92428	5.90309	5.68124	7.29226	7.20412	7.27416	7.85733	7.80618		6.10721	6.53148	6.47129	6.74819	6.716	6.50515
	3	6.61066	6.52114	6.85733	6.77815	6.96379	6.60206	6.63949	6.57978	6.64345	7.20412	7.33445	7.29226	5.96379	6.01703	5.90309	5.94448	5.50515	5.85733
								C6/36 cells
		SFV						H5						CPER
	0	0	0	0	0	0	0	0	0	0	0	0	0	0	0	0	0	0	0
	2	7.96379	7.94448	7.74819	7.68124	7.77815	7.80618	8.22531	8.24551	8.21484	8.12057	8.09342	8.07918	7.74819	7.90309	7.94448	8	7.98227	7.96379
	4	7.85733	7.90309	7.85733	7	7.01703	6.77815	8.06446	8.22531	7.94448	7.30103	7.38021	7.44716	7.60206	7.60206	7.85733	7.20412	7.01703	7.03342
	6	7.30103	7.27416	7.34242	5.85733	5.74819	6.01703	7.6149	7.68124	7.62737	6.90309	6.64345	6.44716	7.29226	7.2833	7.22531	6.14613	6.01703	5.80618
	8	6.32634	6.46538	6.38739	5.20412	5.22531	5.18184	6.80618	6.85733	6.96379	4.92428	5	5.26482	6.23553	6.83251	6.36549	4.92428	4.60206	4.94448

## Sheet: Figure 3g C636 Stats
	Table Analyzed	RRV MUTANTS on C6/36-E1 and E2
	Two-way ANOVA	Ordinary
	Alpha	0.05
	Source of Variation	% of total variation	P value	P value summary	Significant?
	Interaction	0.09099	0.9605	ns	No
	Row Factor	96.94	<0.0001	****	Yes
	Column Factor	0.2045	0.0687	ns	No
	ANOVA table	SS	DF	MS	F (DFn	DFd)	P value
	Interaction	0.7106	8	0.08882	F (8	75) = 0.3089	P=0.9605
	Row Factor	757.1	4	189.3	F (4	75) = 658.1	P<0.0001
	Column Factor	1.597	2	0.7984	F (2	75) = 2.776	P=0.0687
	Residual	21.57	75	0.2876
	Data summary
	Number of columns (Column Factor)	3
	Number of rows (Row Factor)	5
	Number of values	90
	Multiple comparisons test
	Within each row	compare columns (simple effects within rows)
	Number of families	5
	Number of comparisons per family	3
	Alpha	0.05
	Tukey's multiple comparisons test	Mean Diff.	95.00% CI of diff.	Below threshold?	Summary	Adjusted P Value
	Row 1
	SFV vs. H5	0	-0.7403 to 0.7403	No	ns	>0.9999
	SFV vs. CPER	0	-0.7403 to 0.7403	No	ns	>0.9999
	H5 vs. CPER	0	-0.7403 to 0.7403	No	ns	>0.9999
	Row 2
	SFV vs. H5	-0.3428	-1.083 to 0.3975	No	ns	0.5127
	SFV vs. CPER	-0.1033	-0.8436 to 0.6370	No	ns	0.9405
	H5 vs. CPER	0.2395	-0.5008 to 0.9798	No	ns	0.7203
	Row 3
	SFV vs. H5	-0.325	-1.065 to 0.4154	No	ns	0.5482
	SFV vs. CPER	0.01615	-0.7242 to 0.7565	No	ns	0.9985
	H5 vs. CPER	0.3411	-0.3992 to 1.081	No	ns	0.516
	Row 4
	SFV vs. H5	-0.5628	-1.303 to 0.1775	No	ns	0.1707
	SFV vs. CPER	-0.03834	-0.7787 to 0.7020	No	ns	0.9916
	H5 vs. CPER	0.5245	-0.2158 to 1.265	No	ns	0.2142
	Row 5
	SFV vs. H5	-0.171	-0.9113 to 0.5693	No	ns	0.8456
	SFV vs. CPER	0.1477	-0.5927 to 0.8880	No	ns	0.8824
	H5 vs. CPER	0.3187	-0.4216 to 1.059	No	ns	0.5609
	Test details	Mean 1	Mean 2	Mean Diff.	SE of diff.	N1	N2	q	DF
	Row 1
	SFV vs. H5	0	0	0	0.3096	6	6	0	75
	SFV vs. CPER	0	0	0	0.3096	6	6	0	75
	H5 vs. CPER	0	0	0	0.3096	6	6	0	75
	Row 2
	SFV vs. H5	7.82	8.163	-0.3428	0.3096	6	6	1.566	75
	SFV vs. CPER	7.82	7.924	-0.1033	0.3096	6	6	0.4718	75
	H5 vs. CPER	8.163	7.924	0.2395	0.3096	6	6	1.094	75
	Row 3
	SFV vs. H5	7.402	7.727	-0.325	0.3096	6	6	1.484	75
	SFV vs. CPER	7.402	7.386	0.01615	0.3096	6	6	0.07377	75
	H5 vs. CPER	7.727	7.386	0.3411	0.3096	6	6	1.558	75
	Row 4
	SFV vs. H5	6.59	7.153	-0.5628	0.3096	6	6	2.571	75
	SFV vs. CPER	6.59	6.628	-0.03834	0.3096	6	6	0.1751	75
	H5 vs. CPER	7.153	6.628	0.5245	0.3096	6	6	2.396	75
	Row 5
	SFV vs. H5	5.798	5.969	-0.171	0.3096	6	6	0.7811	75
	SFV vs. CPER	5.798	5.651	0.1477	0.3096	6	6	0.6745	75
	H5 vs. CPER	5.969	5.651	0.3187	0.3096	6	6	1.456	75

## Sheet: Figure 3g Vero Stats
	Table Analyzed	RRV-MUTANTS ON VERO-E1 and 2
	Two-way ANOVA	Ordinary
	Alpha	0.05
	Source of Variation	% of total variation	P value	P value summary	Significant?
	Interaction	3.215	<0.0001	****	Yes
	Row Factor	94.21	<0.0001	****	Yes
	Column Factor	2.542	<0.0001	****	Yes
	ANOVA table	SS (Type III)	DF	MS	F (DFn	DFd)	P value
	Interaction	19.21	6	3.201	F (6	59) = 60.74	P<0.0001
	Row Factor	562.8	3	187.6	F (3	59) = 3559	P<0.0001
	Column Factor	15.19	2	7.593	F (2	59) = 144.1	P<0.0001
	Residual	3.11	59	0.05271
	Data summary
	Number of columns (Column Factor)	3
	Number of rows (Row Factor)	4
	Number of values	71
	Multiple comparisons test
	Within each row	compare columns (simple effects within rows)
	Number of families	4
	Number of comparisons per family	3
	Alpha	0.05
	Tukey's multiple comparisons test	Predicted (LS) mean diff.	95.00% CI of diff.	Below threshold?	Summary	Adjusted P Value
	Row 1
	SFV vs. H5	0	-0.3187 to 0.3187	No	ns	>0.9999
	SFV vs. CPER	0	-0.3187 to 0.3187	No	ns	>0.9999
	H5 vs. CPER	0	-0.3187 to 0.3187	No	ns	>0.9999
	Row 2
	SFV vs. H5	-2.717	-3.036 to -2.399	Yes	****	<0.0001
	SFV vs. CPER	-1.927	-2.246 to -1.609	Yes	****	<0.0001
	H5 vs. CPER	0.79	0.4713 to 1.109	Yes	****	<0.0001
	Row 3
	SFV vs. H5	-1.569	-1.903 to -1.234	Yes	****	<0.0001
	SFV vs. CPER	-0.5951	-0.9138 to -0.2764	Yes	****	<0.0001
	H5 vs. CPER	0.9736	0.6393 to 1.308	Yes	****	<0.0001
	Row 4
	SFV vs. H5	-0.2267	-0.5454 to 0.09195	No	ns	0.2098
	SFV vs. CPER	0.857	0.5384 to 1.176	Yes	****	<0.0001
	H5 vs. CPER	1.084	0.7651 to 1.402	Yes	****	<0.0001
	Test details	Predicted (LS) mean 1	Predicted (LS) mean 2	Predicted (LS) mean diff.	SE of diff.	N1	N2	q	DF
	Row 1
	SFV vs. H5	0	0	0	0.1326	6	6	0	59
	SFV vs. CPER	0	0	0	0.1326	6	6	0	59
	H5 vs. CPER	0	0	0	0.1326	6	6	0	59
	Row 2
	SFV vs. H5	4.71	7.427	-2.717	0.1326	6	6	28.99	59
	SFV vs. CPER	4.71	6.637	-1.927	0.1326	6	6	20.56	59
	H5 vs. CPER	7.427	6.637	0.79	0.1326	6	6	8.429	59
	Row 3
	SFV vs. H5	5.918	7.487	-1.569	0.139	6	5	15.96	59
	SFV vs. CPER	5.918	6.513	-0.5951	0.1326	6	6	6.349	59
	H5 vs. CPER	7.487	6.513	0.9736	0.139	5	6	9.904	59
	Row 4
	SFV vs. H5	6.722	6.949	-0.2267	0.1326	6	6	2.419	59
	SFV vs. CPER	6.722	5.865	0.857	0.1326	6	6	9.144	59
	H5 vs. CPER	6.949	5.865	1.084	0.1326	6	6	11.56	59

[truncated: 12 more sheets: Figure 3h, Figure 3h , Figure 4c, Figure 4e, Figure 4f, Figure 4j, Supp Fig 2b, Supp Fig 3e, Supp Fig 3f, Supp Fig 4b, Supp Fig 4c, Supp Fig 4d]
